# Supplementary material for: Facile Synthesis of Mesoporous Silica at Room Temperature for CO2 Adsorption
Source: Micromachines (Basel). 2022 Jun 10;13(6):926. doi: 10.3390/mi13060926 (PMC9227262; doi:10.3390/mi13060926)
Supplement: Supplementary file 1 [file micromachines-13-00926-s001.zip]

Archive with 1 entries (1 files):
- micromachines-1762184-supplementary.pdf
